# Supplementary material for: Gut Microbiome of Two Rodent Species (Niviventer confucianus and Apodemus agrarius) from Two Regions Exhibit Different Structures and Assembly Mechanisms
Source: Animals (Basel). 2025 Nov 1;15(21):3187. doi: 10.3390/ani15213187 (PMC12609359; doi:10.3390/ani15213187)
Supplement: Supplementary file 1 [file animals-15-03187-s001.zip › Table S1.xlsx]

## Sheet: Sheet1
Table S1: Detailed information of specimen in this study
Sampling date	Sequencing number	Species	Sample Number	Group	Sampling location	Sequencing number	Longitude	Latitude	Altitude (m)	Gender	Temperature (℃)	Weight (g)	Phylogenetic branch length
2019.12.24	S4300	Niviventer confucianus	ANC1	ANC	Anhui Dabie Mountain Tourist Scenic Area, Lu'an City, Anhui Province	ANC1	116.557	31.4768	234	1	3	72.27	0.123
2019.12.24	S4310	Niviventer confucianus	ANC2	ANC	Anhui Dabie Mountain Tourist Scenic Area, Lu'an City, Anhui Province	ANC2	116.557	31.4768	234	1	3	48.01	0.158
2019.12.24	S4327	Niviventer confucianus	ANC3	ANC	Anhui Dabie Mountain Tourist Scenic Area, Lu'an City, Anhui Province	ANC3	116.557	31.4768	234	2	3	74.3	0.155
2019.12.24	S4328	Niviventer confucianus	ANC4	ANC	Anhui Dabie Mountain Tourist Scenic Area, Lu'an City, Anhui Province	ANC4	116.557	31.4768	234	2	3	52.81	0.123
2019.12.24	S4329	Niviventer confucianus	ANC5	ANC	Anhui Dabie Mountain Tourist Scenic Area, Lu'an City, Anhui Province	ANC5	116.557	31.4768	234	1	3	66.04	0.16
2019.12.24	S4330	Niviventer confucianus	ANC6	ANC	Anhui Dabie Mountain Tourist Scenic Area, Lu'an City, Anhui Province	ANC6	116.557	31.4768	234	1	3	72.96	0.157
2019.12.24	S4302	Apodemus agrarius	APA1	APA	Anhui Dabie Mountain Tourist Scenic Area, Lu'an City, Anhui Province	APA1	116.557	31.4768	234	1	3	20.18	0.127
2019.12.24	S4304	Apodemus agrarius	APA2	APA	Anhui Dabie Mountain Tourist Scenic Area, Lu'an City, Anhui Province	APA2	116.557	31.4768	234	2	3	18.66	0.133
2019.12.24	S4312	Apodemus agrarius	APA3	APA	Anhui Dabie Mountain Tourist Scenic Area, Lu'an City, Anhui Province	APA3	116.557	31.4768	234	2	3	19.37	0.133
2019.12.24	S4315	Apodemus agrarius	APA4	APA	Anhui Dabie Mountain Tourist Scenic Area, Lu'an City, Anhui Province	APA4	116.557	31.4768	234	1	3	25.87	0.13
2019.12.24	S4317	Apodemus agrarius	APA5	APA	Anhui Dabie Mountain Tourist Scenic Area, Lu'an City, Anhui Province	APA5	116.557	31.4768	234	2	3	17.48	0.132
2020.1.18	S4491	Niviventer confucianus	HNC1	HNC	Jiufogang Village, Taohuashan Town, Shishou City, Hubei Province	HNC1	112.701	29.645	36	2	2	29.49	0.126
2020.1.18	S4495	Niviventer confucianus	HNC2	HNC	Jiufogang Village, Taohuashan Town, Shishou City, Hubei Province	HNC2	112.701	29.645	36	1	2	76.96	0.125
2020.1.18	S4496	Niviventer confucianus	HNC3	HNC	Jiufogang Village, Taohuashan Town, Shishou City, Hubei Province	HNC3	112.701	29.645	36	1	2	25.51	0.129
2020.1.18	S4501	Niviventer confucianus	HNC4	HNC	Jiufogang Village, Taohuashan Town, Shishou City, Hubei Province	HNC4	112.701	29.645	36	2	2	38.28	0.131
2020.1.18	S4502	Niviventer confucianus	HNC5	HNC	Jiufogang Village, Taohuashan Town, Shishou City, Hubei Province	HNC5	112.701	29.645	36	1	2	38.05	0.126
2020.1.18	S4488	Niviventer confucianus	HNC6	HNC	Jiufogang Village, Taohuashan Town, Shishou City, Hubei Province	HNC6	112.701	29.645	36	1	2	69.8	0.129
2020.1.18	S4489	Apodemus agrarius	HPA1	HPA	Jiufogang Village, Taohuashan Town, Shishou City, Hubei Province	HPA1	112.701	29.645	36	1	2	18.85	NA
2020.1.18	S4490	Apodemus agrarius	HPA2	HPA	Jiufogang Village, Taohuashan Town, Shishou City, Hubei Province	HPA2	112.701	29.645	36	2	2	18.81	0.13
2020.1.18	S4492	Apodemus agrarius	HPA3	HPA	Jiufogang Village, Taohuashan Town, Shishou City, Hubei Province	HPA3	112.701	29.645	36	1	2	22.73	0.13
2020.1.18	S4494	Apodemus agrarius	HPA4	HPA	Jiufogang Village, Taohuashan Town, Shishou City, Hubei Province	HPA4	112.701	29.645	36	2	2	28.68	0.128
2020.1.18	S4498	Apodemus agrarius	HPA5	HPA	Jiufogang Village, Taohuashan Town, Shishou City, Hubei Province	HPA5	112.701	29.645	36	2	2	21.93	0.127
